# Supplementary material for: Hematopoietic chimerism and donor-specific skin allograft tolerance after non-genotoxic CD117 antibody-drug-conjugate conditioning in MHC-mismatched allotransplantation
Source: Nat Commun. 2019 Feb 6;10:616. doi: 10.1038/s41467-018-08202-w (PMC6365540; doi:10.1038/s41467-018-08202-w)
Supplement: Supplementary file 4 — Source Data [file 41467_2018_8202_MOESM4_ESM.xlsx]

## Sheet: Fig 1B
	Ctrl	40M	50M	Naked Ab 20M	Ctrl Ab 20M	IT 20M	IT only
	0.118	0.198	1.46	0.246	0.228	27.7	0.19
	0.158	0.912	0.77	0.187	0.23	7.78	0.23
	0.115	0.59	0.44	0	0.27	12.5	0.24
	0.219	0.08	1.58	0.221	0.22	23.1
	0	0.119			0.32	3.7
	0.25				0.18	12.5
					0.28	22.8
						16.4
						21.7
						15.2
						12.4
						8.71
						13.9
						0.3
						6.48

## Sheet: Fig 1C
		2017-08-01	2017-10-10	2017-12-29	2018-08-06	2018-11-14
	1016	0.03	0.246	0.02	0.01	0.29
	1017	0.1	0.187	0.02	0.03	0
	1018	0.1	0	0.03	0	0
	1019	0.12	0.221	0.03	0.12	0.15
		2017-08-01	2017-10-10	2017-12-29	2018-08-06	2018-11-14
	1025	1.17	27.7	29.6	45.6	28.1
	1026	0.26	7.78	5.58	9.5	4.23
	1027	0.69	12.5	12.8	11.3	1.1
	1028	2.13	23.1	3.13	11.1	25.3
	1029	0.14	3.7	2.12	0
	1030	1.93	12.5	9.18	5.13	4.2
	1031	3.76	22.8	19.4	14.9	8.59
	1032	1.88	16.4	12.8	7.09	5.02
	1033	2.33	21.7	21.4	11.3	3.06
	1034	1	15.2	10.4	11.6

## Sheet: Fig 1D
	BM_Ctrl	BM_ZAP	Sp_Ctrl	Sp_ZAP	Thy_Ctrl	Thy_ZAP	ALN_Ctrl	ALN_ZAP	MLN_Ctrl	MLN_ZAP	PP_Ctrl	PP_ZAP	Lv_Ctrl	Lv_ZAP	Lu_Ctrl	Lu_ZAP
	0.25	29.3	0.16	56.8	0.09	0.29	0.3	53.6	0.12	18.2	0.25	39.5	0.13	16.8	0.11	10.2
	0.23	7.27	0.2	13.9	0.07	1.94	0.27	6.43	0.17	13.8	0.3	27.1	0.1	3.71	0.15	5.41
	0.24	11	0.18	25.7	0.08	2	0.285	20.3	0.145	13.6	0.275	19.4	0.115	13	0.13	10.1
		14.2		38		0.39		33.2		28.3		35		7.05		8.7
		8.11		18.5		2.42		9.88		14		14.5		7.08		8.45
		15.5		32		0.83		29.1		27.4		24.6		5.2		7.82
		8.82		15.8		2.27		10.9
		17.6		32.8		0.71		22.8
		12.9		28.2				19.6

## Sheet: Fig 1E
Spleen
CD3_Ctrl	CD3_ZAP	CD11b_Ctrl	CD11b_ZAP	CD19_Ctrl	CD19_ZAP	CD49b_Ctrl	CD49b_ZAP	Gr1_Ctrl	Gr1_ZAP	Ter119_Ctrl	Ter119_ZAP
0.15	36.5	0.15	14.5	0.19	69	0.23	23.5	0.089	6.55	0.13	49.2
0.2	3.94	0.22	9.63	0.16	18.4	0.12	11	0.11	4.9	0.26	15.2
0.175	7.53	0.185	17.2	0.175	36.1	0.175	16.6	0.0995	8.29	0.195	10.3
	13.5		10.8		49.4		11.3		4.52		15.5
	3.03		12.1		24.5		14.7		9.67		18.1
	17.6		15		39.4		18		8.41		25.2
	4.64		16.6		24.3		10.7		5.29		16.5
	7.69		15.2		45.6		20.3		8.31		7
	8.76		26.4		35.7		21.2		14.3		19.4
BM
CD3_Ctrl	CD3_ZAP	CD11b_Ctrl	CD11b_ZAP	CD19_Ctrl	CD19_ZAP	CD49b_Ctrl	CD49b_ZAP	Gr1_Ctrl	Gr1_ZAP	Ter119_Ctrl	Ter119_ZAP
	18.6		21.7		52.6		29.2		19.5		1.35
0.23	2.3	0.12	3.05	0.25	15.8	0.31	6.37	0.079	6.8	0.081	1.32
0.36	4.35	0.2	9.89	0.17	28.1	0.15	15.7	0.17	21.2	0.21	0.69
0.295	7.61	0.16	9.36	0.21	22.9	0.23	13.9	0.1245	9.77	0.1455	1.78
	2.98		4.13		17.2		9.08		13		0.56
	10.7		5.58		14.5		19.5		11.6		1.43
	4.11		3.46		21.2		13.1		13.3		0.93
	6.26		9.92		41		16.9		32.8		1.05
	16.1		9.24		28.1		17.6		16.9		0.84

## Sheet: Fig 1F
	LT_Ctrl	LT_ZAP	MPP_Ctrl	MPP_ZAP	ST_Ctrl	ST_ZAP
	0.13	5.96	0.24	4.07	0.41	8.48
	0.2	0.86	0.14	1.61	0.61	4.58
	0.06	2.62	0.34	1.22	0.2	7.66
		1.42		0.66		2.23
		7.11		8.18		7.69
		3.02		4.75		19.7
		1.45		0.4		1.31
		4.8		2.47		1.64

## Sheet: Fig 2B
	Days	Donor type Primary	Donor type Secondary	Third party Primary	Third party Secondary
1025	434	0
1026	347	0
1027	412	0
1028	456	0
1029	298	1
1030	336	0
1031	406	0
1032	347	0
1033	412	0
1034	301	0
1025	363		0
1026	276		0
1027	341		0
1028	385		0
1029	89		2
1030	265		0
1031	335		0
1032	276		0
1033	341		0
1034	230		0
1025	9			1
1026	9			1
1027	10			1
1028	10			1
1029	10			1
1030	10			1
1031	11			1
1032	12			1
1033	14			1
1034	14			1
1025	12				1
1026	13				1
1027	15				1
1028	15				1
1029	17				1
1030	19				1
1031	19				1
1032	20				1
1033	21				1
1034	21				1
2578	433	0
2579	378	0
2580	257	2
2581	332	1
2582	401	0
2578	336		0
2579	299		0
2580	160		2
2581	232		1
2582	312		0
2578	12			1
2579	13			1
2580	15			1
2581	15			1
2582	17			1
2578	13				1
2579	15				1
2580	15				1
2581	17				1
2582	19				1

## Sheet: Supp fig 1
	50M
		2016-12-03	2017-02-11	2017-09-20
	2156	2.14	1.46	1.31
	2158	1.27	0.77	1.36
	2592	0.96	0.44	0.71
	2593	2	1.58	2.15
	Ctrl
		2016-12-03	2017-02-11	2017-09-20
	2155	0.25	0.077	0
	2157	0.2	0.027	0.034
	2159	0.29	0.089	0.00517
	ADC
		2016-12-03	2017-02-11	2017-09-20	2017-12-19
	2578	4.17	12.4	14.2
	2579	5.37	8.71	28
	2580	12.7	13.9	29.6	32.4
	2581	0.77	0.3	0.11
	2582	4.19	6.48	14.4

## Sheet: Supp fig 2
	CD3
		2016-12-03	2017-02-11	2017-09-20	2017-12-19
	2578	1.76	2.21	3.66
	2579	5.01	2.82	15.8
	2580	3.86	7.34	9.61	3.45
	2581	1.14	0.7	0
	2582	2.66	3.05	6.02
	CD11b
		2016-12-03	2017-02-11	2017-09-20	2017-12-19
	2578	6.46	6.58	2.72
	2579	8.02	3.94	2.31
	2580	35.7	7.58	10.5	9.89
	2581	1.11	0	0
	2582	7.4	4.93	2.39
	CD19
		2016-12-03	2017-02-11	2017-09-20	2017-12-19
	2578	2.66	16.4	24.6
	2579	6.92	11.2	41.1
	2580	10.3	19.9	51.8	62.7
	2581	0.09	0.4	0.18
	2582	2.04	6.67	16.7
	CD49b
		2016-12-03	2017-02-11	2017-09-20	2017-12-19
	2578	25.8	13.7	11.4
	2579	16.8	4.17	21.7
	2580	26.1	29	24.3	19
	2581	2.68	0.5	0.05
	2582	8.79	9.27	7.76
	Gr1
		2016-12-03	2017-02-11	2017-09-20	2017-12-19
	2578		5.05	2.81
	2579		2.48	2.41
	2580		4.16	2.24	5.81
	2581		0	0
	2582		3.37	6.87
	Ter119
		2016-12-03	2017-02-11	2017-09-20	2017-12-19
	2578		7.14	7.14
	2579		7.72	20.8
	2580		16.8	23.5	24.8
	2581		0.85	0
	2582		8.72	13.7

## Sheet: Supp fig 3
AKP_0	AKP_2	AKP_9	ALT_0	ALT_2	ALT_9	AST_0	AST_2	AST_9	Albumin_0	Albumin_2	Albumin_9	BUN_0	BUN_2	BUN_9	Creatin_0	Creatin_2	Creatin_9
60	57	66.6667	27	537	55.5556	42	519	116.667	3	2.7	2.77778	24	21	22.2222	0.3	0.3	0.555556
63	48	58.125	36	1050	24.375	57	810	78.75	3	2.4	2.625	27	21	24.375	0.3	0.3	0.1875
57	48	60	63	412	30	96	464	48	3.3	2.4	2.4	24	20	24	0.3	0.4	0.6
